# Supplementary material for: Willingness to Work during Public Health Emergencies: A Systematic Literature Review
Source: Healthcare (Basel). 2022 Aug 9;10(8):1500. doi: 10.3390/healthcare10081500 (PMC9408569; doi:10.3390/healthcare10081500)
Supplement: Supplementary file 1 [file healthcare-10-01500-s001.zip]

Archive with 1 entries (1 files):
- healthcare-1819055-supplementary.pdf
